# Supplementary material for: Dual Inhibition of Phosphodiesterase 3 and 4 Enzymes by Ensifentrine Protects against MRSA-Induced Lung Endothelial and Epithelial Dysfunction
Source: Cells. 2024 Oct 23;13(21):1750. doi: 10.3390/cells13211750 (PMC11545647; doi:10.3390/cells13211750)
Supplement: Supplementary file 1 [file cells-13-01750-s001.zip]

Archive with 2 entries (2 files):
- Supplementary/Supplementary figs.revised-1021.pdf
- Supplementary/supplementary table 1.pdf
